# Supplementary material for: Clinical and Molecular Epidemiology of Stenotrophomonas maltophilia in Pediatric Patients From a Chinese Teaching Hospital
Source: Front Cell Infect Microbiol. 2020 Aug 11;10:411. doi: 10.3389/fcimb.2020.00411 (PMC7433352; doi:10.3389/fcimb.2020.00411)
Supplement: Supplement Table S1 — The relation of virulence genes and the ability of biofilm formation in SMA isolates. +, Gene expression in the S. maltophilia isolate; –, No gene expression in S. maltophilia. [file Table_1.XLSX]

## Sheet: Sheet1
儿中心(er)	生物膜(biofilm)	ＰＲ１	ＰＲ２	ＳＭＦ-１	3773
1	0.646333	+	+	+	+
2	0.371333	+	+	+	+
3	0.71	+	+	+	+
4	0.216333	+	+	+	+
7	0.148333	+	+	+	+
8	0.501	+	+	+	+
9	2.486	+	+	+	+
10	1.15367	+	+	+	+
11	1.125	+	+	+	+
12	0.953667	+	+	+	+
13	0.434	+	+	+	+
14	1.265	+	+	+	+
15	0.312	+	+	+	+
16	0.233667	+	+	+	-
18	0.729	+	+	+	+
20	1.67933	+	+	+	+
21	0.508333	+	+	+	+
22	1.98767	+	+	+	+
24	2.07567	+	+	+	+
26	1.699	+	+	+	+
27	0.47	+	+	+	+
28	0.603667	+	+	+	+
30	0.208	+	+	+	+
31	0.975667	+	+	+	+
32	0.405333	+	+	+	+
34	0.142	+	+	+	+
35	0.147	+	+	+	+
36	0.51	+	+	+	+
37	0.273	+	+	+	+
38	0.399	+	+	+	+
40	0.174	+	+	+	+
41	1.25967	+	+	+	+
42	1.697	+	+	+	+
43	0.299667	+	+	+	+
44	0.640333	+	+	+	-
45	1.13133	+	+	+	+
48	0.284	+	+	+	+
49	0.186667	+	-	+	+
50	0.107333	+	+	+	-
51	0.334333	+	+	+	-
53	0.456	+	+	+	+
54	0.741667	+	+	+	+
55	0.192667	+	+	+	+
56	0.181667	+	-	+	+
57	1.33767	+	+	+	+
58	0.671333	+	+	+	+
59	0.278333	+	+	+	+
60	1.94067	+	+	+	+
61	1.62	+	+	+	+
62	0.58	+	+	+	+
63	0.81	+	-	+	+
64	0.934	+	-	+	+
65	0.360333	+	+	+	+
66	2.106	+	+	+	+
67	0.361667	+	+	+	+
68	0.326333	+	+	+	+
69	2.32367	+	+	+	+
70	1.75833	+	+	+	+
72	0.197667	+	+	+	+
76	0.156	+	+	+	+
77	1.32233	+	-	+	+
78	0.419333	+	+	+	+
79	0.190333	+	+	+	-
81	0.892	+	+	+	+
82	0.506333	+	+	+	+
83	0.226	+	+	+	+
84	0.612667	+	+	+	+
85	2.10867	+	+	+	+
86	0.428	+	-	+	+
87	0.572333	+	-	+	+
89	1.11133	+	+	+	-
90	0.805667	+	+	+	+
91	1.15433	+	+	+	+
92	0.761333	+	+	+	+
93	0.55	+	+	+	+
94	0.592667	+	-	+	+
95	0.950333	+	+	+	+
97	0.923	+	-	+	+
98	0.648	-	+	+	+
99	0.892333	+	+	+	+
100	1.64633	+	+	+	+
101	0.721	+	-	+	+
104	0.399667	+	-	+	+
105	0.363	+	+	+	-
106	0.593667	+	+	+	+
108	1.50167	+	+	+	+
109	0.871	+	+	+	+
110	1.19767	+	+	+	+
111	0.479667	+	+	+	+
113	0.472333	+	-	+	+
114	0.452	+	+	+	+
115	0.825667	+	+	+	+
116	0.325667	+	+	+	-
118	0.883667	+	+	+	-
119	1.08033	+	-	+	+
120	1.58233	+	+	+	+
121	0.295	+	+	+	+
123	2.06933	+	+	+	+
125	0.996	-	+	+	+
126	0.194667	+	+	+	+
127	0.955667	+	+	+	+
128	0.966	+	+	+	+
129	0.831	+	-	+	+
130	1.19233	+	+	+	+
